# Supplementary material for: Efficient Corona Suppression Coatings and Their Behavior in Corrosive and Icy Environments
Source: Materials (Basel). 2025 Jan 9;18(2):254. doi: 10.3390/ma18020254 (PMC11766518; doi:10.3390/ma18020254)
Supplement: Supplementary file 1 [file materials-18-00254-s001.zip]

Archive with 1 entries (1 files):
- materials-3290954-supplementary.pdf
